# Supplementary material for: Development and validation of prognostic nomograms for patients with colon neuroendocrine neoplasms
Source: World J Surg Oncol. 2021 Aug 7;19:233. doi: 10.1186/s12957-021-02338-8 (PMC8349494; doi:10.1186/s12957-021-02338-8)
Supplement: Supplementary file 1 — Additional file 1. Supplement 1. Characteristics of histological differentiation and TNM staging (8th edition) in colon NENs patients receiving chemotherapy. [file 12957_2021_2338_MOESM1_ESM.xls]

## Sheet: Sheet1
Supplement 1. Characteristics of histological differentiation and TNM staging (8th edition) in colon NENs patients receiving chemotherapy
Characteristic	Chemotherapy
	Performed (%)	No (%)
Total	333 (100.0)	863 (100.0)
Differentiation
Well/moderate	55 (16.5)	613 (71.0)
Poor/undifferentiated	278 (83.5)	250 (29.0)
TNM staging
I	0 (0)	140 (16.2)
II	17 (5.1)	97 (11.2)
III	118 (35.4)	407 (47.2)
IV	198 (59.5)	219 (25.4)
